# Supplementary material for: A randomized, controlled pilot study of the effects of vitamin D supplementation on balance in Parkinson's disease: Does age matter?
Source: PLoS One. 2018 Sep 26;13(9):e0203637. doi: 10.1371/journal.pone.0203637 (PMC6157857; doi:10.1371/journal.pone.0203637)
Supplement: S1 Data — (XLSX) [file pone.0203637.s002.xlsx]

## Sheet: Data
ID	VITDid	ScreenID	StudyStatus	RandomizationGroup	RandomizeLabel	Analyzed	Age	agebin	Gender	DsDur	ScreenSOT	HoehnYahr	ScreenmAIMS_MT	ScreenmAIMS_nMT	ScreenUPDRS	Screen_Bio60_Ext_Work	Screen_Bio60_Flex_Work	BaseVITD	Screen_MoCA	Screen_JOLO	Screen_PDQ39	Screen_POMS	Screen_ABC	Screen_VF_Veg	Screen_VF_Anim	Screen_Digit_FWD	Screen_Digit_BWD	Screen_BNT	Screen_LNS	Screen_DigitSym	Screen_TrailsA	Screen_TrailsB	Screen_TrailsBA	Screen_LM_Imm	Screen_LM_Delay	LD	FinalID	FinalSOT	FinalmAIMS_MT	FinalmAIMS_nMT	FinalUPDRS	Final_Bio60_Ext_Work	Final_Bio60_Flex_Work	FinalVITD	Final_MoCA	Final_JOLO	Final_PDQ39	Final_POMS	Final_ABC
1	88	74	Screen Failure	NA	Not Randomized	0	72	NA	M	4	79	2	0	1	17	394.4	88	NA	NA	NA	NA	NA	NA	NA	NA	NA	NA	NA	NA	NA	NA	NA	NA	NA	NA	NA	NA	NA	NA	NA	NA	NA	NA	NA	NA	NA	NA	NA	NA
2	89	73	Completed Study	A	Placebo	1	76	High	M	12	61	2.5	0	0	17	383	76.1	34	20	10	48	28	75.88	7	14	6	5	30	8	27	57	413	356	3	4	950	267	61	2	1	25	463.8	141.2	20	23	11	48	35	74.12
3	90	88	Completed Study	B	VITD	1	58	Low	M	5	74	2	1	0	12	546.1	98.5	22	28	12	68	49	64.12	10	18	9	7	29	13	40	34	68	34	7	6	1000	321	63	12	4	8	196.8	70.1	62	27	15	67	28	48.24
4	93	84	Withdrawn (Procedures Performed)	A	Placebo	0	64	Low	M	1	72	2.5	1	0	26	351.2	83.2	26	23	10	18	15	78.24	8	9	NA	NA	NA	9	40	40	77	37	NA	NA	15	NA	NA	NA	NA	NA	NA	NA	NA	NA	NA	NA	NA	NA
5	94	89	Completed Study	A	Placebo	1	58	Low	F	7	75	2.5	1	0	33	396.4	124	40	29	14	46	11	69.71	19	19	10	7	29	9	63	33	37	4	14	14	450	327	66	0	1	24	300.3	80	33	30	15	52	18	74.71
6	96	271	Completed Study	A	Placebo	1	79	High	M	9	50	3	2	1	19	140.2	73	29	22	12	34	22	61.18	11	17	8	5	29	7	28	83	276	193	14	18	1100	464	22	10	3	41	258.7	109.9	30	24	13	41	38	47.65
7	98	723	Screen Failure	NA	Not Randomized	0	67	NA	M	17	70	2.5	0	0	33	872.5	159.7	45	NA	NA	NA	NA	NA	NA	NA	NA	NA	NA	NA	NA	NA	NA	NA	NA	NA	NA	NA	NA	NA	NA	NA	NA	NA	NA	NA	NA	NA	NA	NA
8	99	336	Withdrawn (Procedures Performed)	A	Placebo	0	84	High	F	9	46	2.5	6	2	32	NA	NA	32	NA	NA	NA	NA	NA	NA	NA	NA	NA	NA	NA	NA	NA	NA	NA	NA	NA	300	NA	NA	NA	NA	NA	NA	NA	NA	NA	NA	NA	NA	NA
9	100	340	Screen Failure	NA	Not Randomized	0	67	NA	M	5	68	NA	1	0	12	NA	NA	47	NA	NA	NA	NA	NA	NA	NA	NA	NA	NA	NA	NA	NA	NA	NA	NA	NA	NA	NA	NA	NA	NA	NA	NA	NA	NA	NA	NA	NA	NA	NA
10	102	298	Completed Study	B	VITD	1	66	Low	M	1	80	2.5	1	0	26	346	105	33	19	10	53	13	58.82	9	15	NA	NA	NA	7	19	68	279	211	NA	NA	1064	387	71	0	0	26	526	236.1	60	22	12	56	31	51.76
11	103	295	Withdrawn (Procedures Performed)	B	VITD	0	60	Low	M	18	84	2.5	4	1	18	513.2	197.8	27	29	13	24	7	70.59	13	25	10	7	26	12	53	23	43	20	12	12	1264	NA	NA	NA	NA	NA	NA	NA	NA	NA	NA	NA	NA	NA
12	109	338	Screen Failure	NA	Not Randomized	0	75	NA	M	8	68	2	0	0	18	NA	NA	11	NA	NA	NA	NA	NA	NA	NA	NA	NA	NA	NA	NA	NA	NA	NA	NA	NA	NA	NA	NA	NA	NA	NA	NA	NA	NA	NA	NA	NA	NA	NA
13	111	309	Completed Study	A	Placebo	1	73	High	F	2	76	2	1	0	10	279.4	84.9	30	27	14	17	2	85.88	11	14	8	8	26	12	48	33	182	149	8	9	NA	396	74	0	0	9	351.6	115.9	34	27	11	16	13	81.18
14	113	312	Screen Failure	NA	Not Randomized	0	88	NA	M	3	66	3	NA	NA	NA	NA	NA	42	NA	NA	NA	NA	NA	NA	NA	NA	NA	NA	NA	NA	NA	NA	NA	NA	NA	NA	NA	NA	NA	NA	NA	NA	NA	NA	NA	NA	NA	NA	NA
15	114	293	Completed Study	A	Placebo	1	64	Low	M	15	75	2	0	0	17	492.9	163.3	39	28	15	8	-15	86.47	13	18	8	7	27	12	32	55	119	64	14	15	NA	406	77	0	0	11	825.7	243.6	29	28	11	3	11	82.94
16	115	314	Completed Study	C	Open VITD	0	67	Low	M	1	50	2	0	0	19	500.1	146.7	14	29	11	37	10	70.59	12	19	8	5	26	10	43	61	156	95	13	12	NA	403	47	1	1	32	673.9	246.3	27	26	10	54	35	62.35
17	116	316	Completed Study	A	Placebo	1	65	Low	M	22	81	2	0	0	37	113.2	54.85	20	24	13	47	13	79.12	8	9	10	7	28	9	18	63	114	51	12	9	NA	416	77	0	0	42	182.1	106.3	23	29	14	54	17	67.29
18	117	301	Completed Study	B	VITD	1	58	Low	M	6	80	2.5	1	0	36	376.2	163.9	32	25	14	50	28	76.18	10	17	10	6	29	12	33	70	144	74	19	14	NA	404	81	2	0	42	557.5	200.6	67	27	14	44	22	79.41
19	120	643	Completed Study	A	Placebo	1	76	High	M	6	55	3	1	0	51	149.6	45.4	20	26	4	44	13	56.47	10	22	7	5	27	6	24	69	116	47	13	13	NA	493	65	0	0	60	NA	NA	27	26	NA	0	0	8.47
20	125	339	Completed Study	B	VITD	1	86	High	M	9	52	2	0	0	34	105.9	7.1	34	21	11	43	16	50.59	8	13	8	7	27	5	21	96	179	83	2	1	NA	435	52	0	0	40	204.1	10.1	60	23	6	54	5	30.88
21	126	330	Completed Study	B	VITD	1	61	Low	F	12	53	2	5	1	13	301.1	105.7	31	24	8	36	19	78.82	14	20	5	6	26	8	46	34	98	64	16	13	NA	432	67	1	0	13	409.8	115	74	25	8	43	8	74.12
22	135	349	Completed Study	B	VITD	1	52	Low	M	10	64	2.5	1	0	20	572.9	123.4	34	26	10	63	12	50.59	17	22	4	4	28	4	51	39	87	48	7	7	NA	434	56	1	0	19	664.3	175.9	65	29	10	63	15	46.47
23	138	365	Screen Failure	NA	Not Randomized	0	66	NA	F	15	30	3	0	0	37	85.9	62.3	47	NA	NA	NA	NA	NA	NA	NA	NA	NA	NA	NA	NA	NA	NA	NA	NA	NA	NA	NA	NA	NA	NA	NA	NA	NA	NA	NA	NA	NA	NA	NA
24	139	358	Completed Study	A	Placebo	1	75	High	M	15	78	2	1	0	9	565.5	191.8	34	25	15	20	23	70	9	14	9	5	29	9	43	36	101	65	14	15	NA	462	74	0	0	26	626	199.8	36	27	15	35	21	78.82
25	145	385	Completed Study	C	Open VITD	0	70	High	M	15	76	2	1	0	18	206.4	61.8	19	23	11	45	-4	80.59	13	21	6	6	28	8	49	28	63	35	9	7	NA	482	69	3	1	31	337.2	27.9	46	27	13	72	14	57.94
26	146	367	Screen Failure	NA	Not Randomized	0	80	NA	M	6	NA	NA	NA	NA	NA	252.6	53	NA	NA	NA	NA	NA	NA	NA	NA	NA	NA	NA	NA	NA	NA	NA	NA	NA	NA	NA	NA	NA	NA	NA	NA	NA	NA	NA	NA	NA	NA	NA	NA
27	148	373	Completed Study	B	VITD	1	62	Low	M	10	64	2	0	0	13	997.7	335.4	20	28	14	62	37	75.29	16	20	11	6	24	10	45	38	77	39	19	17	NA	481	58	NA	0	0	847.3	325.2	61	28	14	47	19	81.76
28	149	376	Withdrawn (Procedures Performed)	C	Open VITD	0	80	High	M	2	38	3	1	0	13	463.9	180.8	7	27	11	31	21	51.76	15	24	8	5	28	9	38	36	61	25	13	11	NA	NA	NA	NA	NA	NA	NA	NA	NA	NA	NA	NA	NA	NA
29	151	621	Completed Study	A	Placebo	1	81	High	M	3	36	2.5	0	0	50	215.2	73.5	26	21	6	65	4	58.82	11	12	6	6	24	4	19	92	NA	NA	6	5	NA	694	53	0	0	48	328.8	137.8	18	20	11	34	14	65.29
30	156	390	Completed Study	A	Placebo	1	67	Low	M	3	79	2.5	0	0	33	590.4	293.1	20	28	12	11	-6	77.65	9	16	9	8	30	11	37	45	106	61	16	13	NA	487	76	0	0	19	577.6	305.8	27	26	14	9	-11	90
31	157	392	Completed Study	B	VITD	1	61	Low	M	8	74	2	6	0	20	153	74.7	22	29	15	48	24	63.24	17	29	10	8	30	9	43	59	122	63	15	15	NA	494	75	0	0	33	674.8	431.4	56	29	14	51	30	63.53
32	159	414	Screen Failure	NA	Not Randomized	0	81	NA	F	NA	139	2.5	2	1	56	100.5	13.1	58	NA	NA	NA	NA	NA	NA	NA	NA	NA	NA	NA	NA	NA	NA	NA	NA	NA	NA	NA	NA	NA	NA	NA	NA	NA	NA	NA	NA	NA	NA	NA
33	160	574	Screen Failure	NA	Not Randomized	0	77	NA	F	5	44	3	5	2	47	231.5	81.9	59	NA	NA	NA	NA	NA	NA	NA	NA	NA	NA	NA	NA	NA	NA	NA	NA	NA	NA	NA	NA	NA	NA	NA	NA	NA	NA	NA	NA	NA	NA	NA
34	164	430	Screen Failure	NA	Not Randomized	0	66	NA	M	4	81	2	0	0	23	NA	NA	NA	NA	NA	NA	NA	NA	NA	NA	NA	NA	NA	NA	NA	NA	NA	NA	NA	NA	NA	NA	NA	NA	NA	NA	NA	NA	NA	NA	NA	NA	NA	NA
35	177	420	Completed Study	A	Placebo	1	71	High	M	6	66	2	0	0	26	652.4	206.1	32	20	12	16	-6	92.94	10	15	7	4	27	6	NA	69	155	86	11	10	NA	518	74	0	0	14	606.4	174.6	29	26	13	22	-5	92.94
36	182	409	Screen Failure	B	VITD	0	71	High	M	1	68	2	0	0	28	662.1	225.1	34	NA	NA	NA	NA	NA	NA	NA	NA	NA	NA	NA	NA	NA	NA	NA	NA	NA	NA	NA	NA	NA	NA	NA	NA	NA	NA	NA	NA	NA	NA	NA
37	192	419	Screen Failure	NA	Not Randomized	0	64	NA	F	3	69	1	0	0	4	549.2	197.4	39	NA	NA	NA	NA	NA	NA	NA	NA	NA	NA	NA	NA	NA	NA	NA	NA	NA	NA	NA	NA	NA	NA	NA	NA	NA	NA	NA	NA	NA	NA	NA
38	193	421	Screen Failure	NA	Not Randomized	0	67	NA	M	2	NA	2.5	NA	NA	16	NA	NA	NA	NA	NA	NA	NA	NA	NA	NA	NA	NA	NA	NA	NA	NA	NA	NA	NA	NA	NA	NA	NA	NA	NA	NA	NA	NA	NA	NA	NA	NA	NA	NA
39	202	431	Completed Study	A	Placebo	1	63	Low	F	12	66	2.5	1	0	28	239.2	151.2	36	28	10	53	3	61.18	20	28	11	6	28	10	NA	40	79	39	7	10	NA	519	67	1	0	34	246.5	113.6	31	26	11	39	-2	52.35
40	214	436	Screen Failure	NA	Not Randomized	0	65	NA	M	6	81	2	0	0	32	NA	NA	51	NA	NA	NA	NA	NA	NA	NA	NA	NA	NA	NA	NA	NA	NA	NA	NA	NA	NA	NA	NA	NA	NA	NA	NA	NA	NA	NA	NA	NA	NA	NA
41	217	491	Completed Study	A	Placebo	1	69	High	M	18	NA	4	0	0	40	189.3	64.2	32	19	7	54	20	55.88	7	12	7	2	30	6	18	97	482	385	9	5	NA	615	36	1	0	43	253.85	16	24	20	11	70	24	41.18
42	218	512	Completed Study	B	VITD	1	55	Low	F	2	24	3	0	0	25	254.5	68	29	24	8	63	20	66.47	20	27	8	4	29	9	64	30	62	32	16	13	NA	531	38	1	1	17	338.8	59.6	52	26	13	54	30	73.53
43	223	438	Completed Study	B	VITD	1	59	Low	M	3	85	2	0	0	41	209	12.7	37	24	11	29	9	56.71	12	21	4	4	29	8	41	51	123	72	14	14	NA	543	80	0	0	46	147.9	22.5	NA	24	11	38	15	49.71
44	228	466	Completed Study	B	VITD	1	68	High	M	14	80	2	0	0	29	353.3	103.4	25	18	10	66	29	47.06	7	11	5	6	27	5	25	100	390	290	12	10	NA	588	63	0	0	26	266.5	125.6	38	24	11	57	6	44.12
45	231	468	Completed Study	B	VITD	1	59	Low	M	16	71	2.5	9	5	20	490.6	205	38	26	14	34	7	67.65	14	29	10	8	28	12	61	34	51	17	16	8	NA	572	80	0	0	20	NA	NA	67	28	14	25	-3	69.41
46	236	476	Screen Failure	NA	Not Randomized	0	83	NA	F	3	52	2	14	5	26	294.6	105.9	55	NA	NA	NA	NA	NA	NA	NA	NA	NA	NA	NA	NA	NA	NA	NA	NA	NA	NA	NA	NA	NA	NA	NA	NA	NA	NA	NA	NA	NA	NA	NA
47	238	483	Completed Study	A	Placebo	1	79	High	F	20	51	3	4	1	23	301.1	69.8	35	25	12	29	13	56.47	13	15	9	8	27	10	38	63	149	86	NA	NA	NA	617	71	4	1	21	234.4	88.8	32	20	12	37	5	107.06
48	239	495	Completed Study	A	Placebo	1	78	High	M	1	40	2	0	0	33	285.4	34.9	27	23	12	57	22	70	14	20	6	5	27	9	25	49	181	132	12	7	NA	623	42	NA	0	15	254.7	14.5	26	27	12	35	21	54.35
49	240	497	Completed Study	B	VITD	1	69	High	M	10	41	NA	NA	0	15	571	132.4	25	25	12	39	26	66.47	12	20	9	9	27	7	29	62	92	30	16	16	NA	622	48	NA	0	16	604.9	176.1	55	28	13	43	27	76.47
50	5	341	Completed Study	B	VITD	1	57	Low	M	10	77	2.5	1	0	28	543.5	58.6	29	21	14	46	0	67.06	10	17	7	4	NA	6	15	64	246	182	8	6	225	485	78	1	0	22	574.1	135.1	56	27	12	20	-12	69.41
51	12	627	Completed Study	A	Placebo	1	65	Low	M	18	73	2.5	2	0	16	388.4	154.6	27	25	15	31	25	75.29	8	17	9	6	28	12	34	31	74	43	6	5	1300	674	70	0	0	21	544.7	285.4	24	24	15	33	11	79.41
52	13	486	Withdrawn (Procedures Performed)	A	Placebo	0	75	High	F	23	48	2	10	6	29	340.9	117.2	23	26	13	28	NA	41.18	18	18	11	3	24	8	34	53	109	56	14	12	1380	NA	NA	NA	NA	NA	NA	NA	NA	NA	NA	NA	NA	NA
53	16	21	Screen Failure	NA	Not Randomized	0	70	NA	F	22	65	NA	19	12	1	NA	NA	21	NA	NA	NA	NA	NA	NA	NA	NA	NA	NA	NA	NA	NA	NA	NA	NA	NA	NA	NA	NA	NA	NA	NA	NA	NA	NA	NA	NA	NA	NA	NA
54	19	7	Screen Failure	NA	Not Randomized	0	56	NA	M	14	83	NA	0	0	21	NA	NA	43	NA	NA	NA	NA	NA	NA	NA	NA	NA	NA	NA	NA	NA	NA	NA	NA	NA	NA	NA	NA	NA	NA	NA	NA	NA	NA	NA	NA	NA	NA	NA
55	20	1	Completed Study	B	VITD	1	68	High	F	20	44	4	0	0	30	79.3	6.1	33	24	8	74	12	7.65	16	15	5	4	27	NA	39	45	102	57	13	13	550	14	45	0	0	33	88.4	30.2	48	21	10	71	23	32.82
56	29	27	Completed Study	B	VITD	1	77	High	M	9	49	2.5	1	0	26	212.3	89.1	26	24	14	39	19	67.06	NA	NA	8	4	25	NA	NA	90	131	41	10	5	NA	31	47	0	0	28	247.8	73.8	58	23	13	45	28	70.59
57	32	592	Completed Study	A	Placebo	1	63	Low	M	17	51	2.5	0	0	24	330.7	120.7	40	25	11	75	43	58.82	13	14	8	6	29	8	20	51	139	88	12	13	4000	687	57	0	0	26	520.5	206.4	33	29	12	68	19	59.94
58	47	357	Withdrawn (Procedures Performed)	A	Placebo	0	61	Low	M	24	48	3	4	2	28	687.1	229.6	23	23	7	65	29	28.82	7	12	9	5	27	5	18	118	281	163	6	3	1808	NA	NA	NA	NA	NA	NA	NA	NA	NA	NA	NA	NA	NA
59	51	3	Completed Study	A	Placebo	1	57	Low	M	22	29	2	18	13	17	648.7	139.1	24	26	15	39	3	65.88	10	22	10	6	28	9	43	46	124	78	10	12	2596	18	28	17	8	NA	702.2	143.6	19	27	14	70	-6	68.82
60	53	624	Completed Study	A	Placebo	1	72	High	M	7	78	2	1	0	20	398.8	145.3	25	24	12	15	6	86.47	17	25	11	11	29	10	16	37	95	58	11	6	2050	691	74	6	0	10	514.7	219.3	26	28	11	9	-1	142.94
61	54	24	Screen Failure	NA	Not Randomized	0	56	NA	M	0	83	NA	0	0	19	NA	NA	21	NA	NA	NA	NA	NA	NA	NA	NA	NA	NA	NA	NA	NA	NA	NA	NA	NA	NA	NA	NA	NA	NA	NA	NA	NA	NA	NA	NA	NA	NA	NA
62	55	23	Screen Failure	NA	Not Randomized	0	59	NA	F	9	73	NA	0	0	27	NA	NA	12	NA	NA	NA	NA	NA	NA	NA	NA	NA	NA	NA	NA	NA	NA	NA	NA	NA	NA	NA	NA	NA	NA	NA	NA	NA	NA	NA	NA	NA	NA	NA
63	56	26	Screen Failure	NA	Not Randomized	0	55	NA	F	7	79	NA	1	0	6	NA	NA	27	NA	NA	NA	NA	NA	NA	NA	NA	NA	NA	NA	NA	NA	NA	NA	NA	NA	NA	NA	NA	NA	NA	NA	NA	NA	NA	NA	NA	NA	NA	NA
64	57	53	Screen Failure	NA	Not Randomized	0	73	NA	M	15	27	NA	1	2	37	NA	NA	44	NA	NA	NA	NA	NA	NA	NA	NA	NA	NA	NA	NA	NA	NA	NA	NA	NA	NA	NA	NA	NA	NA	NA	NA	NA	NA	NA	NA	NA	NA	NA
65	61	32	Completed Study	B	VITD	1	73	High	M	4	78	2.5	0	0	18	455.5	195.4	35	23	14	40	5	67.65	9	18	10	6	28	6	48	32	137	105	8	7	1330	36	74	0	0	17	424.3	199.4	62	21	10	50	16	57.65
66	63	4	Screen Failure	NA	Not Randomized	0	80	NA	M	8	45	NA	0	0	32	NA	NA	41	NA	NA	NA	NA	NA	NA	NA	NA	NA	NA	NA	NA	NA	NA	NA	NA	NA	NA	NA	NA	NA	NA	NA	NA	NA	NA	NA	NA	NA	NA	NA
67	64	37	Completed Study	A	Placebo	1	66	Low	F	2	79	2.5	2	0	16	226	92	26	28	11	35	29	79.71	12	21	12	10	27	11	49	38	82	44	13	12	300	41	82	0	0	8	249.6	106.6	23	29	9	40	27	73.24
68	65	42	Completed Study	B	VITD	1	69	High	F	9	77	2.5	2	1	13	352.5	137.3	31	25	12	28	13	84.12	17	20	7	5	29	6	67	35	NA	NA	9	9	300	46	71	0	0	14	336	165	100	26	8	24	25	90.29
69	66	47	Screen Failure	NA	Not Randomized	0	71	NA	M	18	49	NA	0	0	24	NA	NA	25	NA	NA	NA	NA	NA	NA	NA	NA	NA	NA	NA	NA	NA	NA	NA	NA	NA	NA	NA	NA	NA	NA	NA	NA	NA	NA	NA	NA	NA	NA	NA
70	69	48	Completed Study	B	VITD	1	65	Low	M	15	68	2.5	11	9	26	432.9	116.3	34	24	9	20	-1	88.24	9	16	8	6	29	9	36	54	97	43	21	17	1680	52	64	0	0	20	443.8	46.7	62	24	8	22	-2	83.12
71	71	54	Screen Failure	NA	Not Randomized	0	67	NA	M	11	78	NA	0	0	50	NA	NA	27	NA	NA	NA	NA	NA	NA	NA	NA	NA	NA	NA	NA	NA	NA	NA	NA	NA	NA	NA	NA	NA	NA	NA	NA	NA	NA	NA	NA	NA	NA	NA
72	72	55	Completed Study	C	Open VITD	0	76	High	M	7	71	2.5	0	0	9	802.1	301.3	19	27	12	53	4	64.12	13	19	8	6	29	9	46	46	104	58	5	5	1000	247	69	0	0	7	772.6	286.3	41	27	10	29	10	72.94
73	73	66	Completed Study	C	Open VITD	0	69	High	M	13	81	2	2	0	21	618.3	232.1	15	NA	12	108	61	43.53	16	18	8	9	30	9	36	44	112	68	13	13	1494	248	74	2	0	14	644.9	214.8	63	27	12	101	41	40.59
74	75	60	Screen Failure	NA	Not Randomized	0	69	NA	M	5	65	NA	1	0	20	NA	NA	51	NA	NA	NA	NA	NA	NA	NA	NA	NA	NA	NA	NA	NA	NA	NA	NA	NA	NA	NA	NA	NA	NA	NA	NA	NA	NA	NA	NA	NA	NA	NA
75	77	61	Screen Failure	NA	Not Randomized	0	85	NA	M	8	76	2.5	0	0	19	NA	NA	22	NA	NA	NA	NA	NA	NA	NA	NA	NA	NA	NA	NA	NA	NA	NA	NA	NA	NA	NA	NA	NA	NA	NA	NA	NA	NA	NA	NA	NA	NA	NA
76	78	78	Completed Study	C	Open VITD	0	81	High	M	8	56	2.5	0	0	40	312.1	95.5	13	25	15	95	47	62.94	9	13	10	7	26	6	39	72	165	93	11	9	450	265	51	0	0	33	290.5	77.3	NA	22	15	57	39	54.71
77	80	279	Completed Study	B	VITD	1	64	Low	M	22	19	3	0	0	39	913.3	401.9	26	22	10	24	18	62.35	7	7	7	5	26	6	18	144	300	156	0	1	840	445	55	0	0	50	332.5	1227.7	57	20	14	50	16	55.88
78	81	6	Completed Study	C	Open VITD	0	76	High	M	3	77	2.5	0	1	24	313.7	100.4	11	26	7	39	22	81.18	11	14	7	4	24	NA	33	48	NA	NA	6	NA	450	6	68	0	1	24	313.7	100.4	11	24	12	42	24	80
79	82	70	Completed Study	C	Open VITD	0	61	Low	F	14	77	2.5	0	0	21	NA	NA	14	28	11	31	3	85.29	17	16	7	5	28	8	49	41	124	83	20	15	2700	250	70	5	1	18	223	107.4	58	28	14	32	8	80.59
80	83	304	Completed Study	A	Placebo	1	58	Low	F	0	78	2.5	0	0	3	346.6	165	33	29	11	31	23	65.88	12	24	8	4	30	13	72	23	52	29	13	13	1000	306	78	0	0	6	320.9	156.5	31	29	11	15	5	82.94
81	84	75	Completed Study	B	VITD	1	80	High	F	11	33	2.5	13	6	18	243.6	85	34	23	6	48	21	53.53	15	12	8	5	28	8	32	55	146	91	17	16	512.5	251	33	3	0	22	247.5	112.1	54	21	11	39	18	72
82	85	81	Screen Failure	NA	Not Randomized	0	67	NA	F	4	71	2.5	1	1	23	361	69.8	46	NA	NA	NA	NA	NA	NA	NA	NA	NA	NA	NA	NA	NA	NA	NA	NA	NA	NA	NA	NA	NA	NA	NA	NA	NA	NA	NA	NA	NA	NA	NA
83	86	82	Completed Study	B	VITD	1	70	High	M	2	79	2.5	0	0	16	574.3	228	29	24	13	7	-6	94.12	18	18	8	6	30	10	49	38	122	84	9	8	310	317	77	0	0	20	595.5	223.4	71	25	12	9	-5	87.59
84	242	503	Withdrawn (Procedures Performed)	A	Placebo	0	56	Low	F	18	68	NA	NA	0	12	458.8	157	21	28	12	39	6	74.71	11	14	10	8	30	12	59	29	51	22	16	15	NA	NA	NA	NA	NA	NA	NA	NA	NA	NA	NA	0	0	8.47
85	243	504	Completed Study	B	VITD	1	62	Low	M	4	46	3	1	0	15	724.9	204.6	39	21	13	71	55	89.41	10	12	4	4	30	3	36	51	148	97	14	14	NA	653	72	0	0	16	866.5	229.2	56	22	14	76	66	71.76
86	249	527	Screen Failure	NA	Not Randomized	0	60	NA	M	1	65	2	0	0	12	NA	NA	42	NA	NA	NA	NA	NA	NA	NA	NA	NA	NA	NA	NA	NA	NA	NA	NA	NA	NA	NA	NA	NA	NA	NA	NA	NA	NA	NA	NA	NA	NA	NA
87	252	586	Screen Failure	NA	Not Randomized	0	55	NA	M	11	68	2.5	0	0	18	746.7	184.6	38	NA	NA	NA	NA	NA	NA	NA	NA	NA	NA	NA	NA	NA	NA	NA	NA	NA	NA	NA	NA	NA	NA	NA	NA	NA	NA	NA	NA	NA	NA	NA
88	253	550	Completed Study	A	Placebo	1	55	Low	M	10	68	NA	NA	0	15	1147.9	528.8	23	28	14	22	-3	72.94	20	28	10	8	30	13	47	37	61	24	14	12	NA	681	26	NA	NA	NA	NA	NA	22	29	12	24	-7	91.18
89	255	553	Screen Failure	NA	Not Randomized	0	68	NA	F	0	67	3	0	0	22	377.5	166.8	73	NA	NA	NA	NA	NA	NA	NA	NA	NA	NA	NA	NA	NA	NA	NA	NA	NA	NA	NA	NA	NA	NA	NA	NA	NA	NA	NA	NA	NA	NA	NA
90	256	655	Screen Failure	NA	Not Randomized	0	58	NA	M	2	83	2	0	0	22	762.2	334.4	42	NA	NA	NA	NA	NA	NA	NA	NA	NA	NA	NA	NA	NA	NA	NA	NA	NA	NA	NA	NA	NA	NA	NA	NA	NA	NA	NA	NA	NA	NA	NA
91	257	569	Completed Study	B	VITD	1	56	Low	M	0	87	2.5	0	0	29	774.5	162.3	27	20	14	11	-2	94.12	17	26	7	6	30	11	37	43	79	36	8	3	NA	683	85	0	0	23	541.5	221.5	77	21	13	6	-9	94.12
92	258	578	Completed Study	C	Open VITD	0	63	Low	M	17	61	2	0	0	38	258.6	161.5	16	29	15	50	25	64.71	13	20	11	7	28	10	49	38	61	23	5	2	NA	684	76	0	0	39	441.9	271.5	29	30	12	43	31	62.94
93	260	580	Withdrawn (Procedures Performed)	A	Placebo	0	76	High	F	9	57	2.5	8	0	28	305.1	89.3	40	NA	NA	NA	NA	NA	NA	NA	NA	NA	NA	NA	NA	NA	NA	NA	NA	NA	NA	NA	NA	NA	NA	NA	NA	NA	NA	NA	NA	NA	NA	NA
94	263	600	Completed Study	A	Placebo	1	68	High	M	8	78	3	0	0	40	462.7	151.6	28	26	13	89	44	45.88	9	17	7	3	27	5	24	42	182	140	11	11	NA	686	87	0	0	41	496.6	191.9	34	25	11	92	21	32.35
95	271	689	Completed Study	B	VITD	1	72	High	M	2	63	2	0	0	12	635.3	303.2	40	28	15	1	-8	93.53	15	29	10	7	29	9	64	28	65	37	16	13	NA	722	57	0	0	11	647.1	285.4	76	29	15	NA	NA	NA
96	273	690	Withdrawn (Procedures Performed)	C	Open VITD	0	58	Low	M	7	55	2.5	2	0	39	356.9	186.9	19	26	NA	40	21	61.18	14	13	6	5	29	8	25	57	128	71	6	3	NA	NA	NA	NA	NA	NA	NA	NA	NA	NA	NA	NA	NA	NA
97	278	697	Completed Study	A	Placebo	1	72	High	M	0	69	2	0	0	27	355.5	87.1	38	20	6	24	8	41.76	8	6	7	4	30	5	28	68	140	72	19	14	NA	718	67	0	0	24	384.5	92.6	31	22	7	29	39	67.65
98	279	696	Completed Study	B	VITD	1	62	Low	M	2	62	NA	1	0	12	713.4	215.8	25	26	12	NA	NA	NA	NA	NA	NA	NA	NA	NA	NA	NA	NA	NA	NA	NA	NA	724	62	0	0	16	627.3	167.1	NA	28	11	NA	NA	NA
99	281	702	Completed Study	B	VITD	1	56	Low	M	11	63	3	2	0	22	637.1	149.6	29	25	9	44	3	82.35	14	NA	11	6	30	10	46	46	88	42	7	8	NA	725	82	1	0	23	657.5	224.9	33	26	9	NA	NA	NA
100	282	708	Screen Failure	NA	Not Randomized	0	65	NA	M	20	124	2	0	0	29	1136.2	407.3	41	NA	NA	NA	NA	NA	NA	NA	NA	NA	NA	NA	NA	NA	NA	NA	NA	NA	NA	NA	NA	NA	NA	NA	NA	NA	NA	NA	NA	NA	NA	NA
101	268	664	Screen Failure	NA	Not Randomized	0	68	NA	M	10	64	3	0	0	41	211.5	22.1	31	NA	NA	NA	NA	NA	NA	NA	NA	NA	NA	NA	NA	NA	NA	NA	NA	NA	NA	NA	NA	NA	NA	NA	NA	NA	NA	NA	NA	NA	NA	NA
[truncated: 14 more columns]

## Sheet: Data Dictonary
Data Dictonary
Variable	Description	Type
VITDid	Subject ID	Numeric
ScreenID	Screening ID (internal reference number)	Numeric
StudyStatus	Study Status	String
RandomizationGroup	Randomization Group (A, B, C)	String
RandomizeLabel	Randomization Label (VITD, Placebo, Open VITD, Not Randomized)	String
Analyzed	Included in the completer analysis (0 = Not Used, 1 = Used)	Numeric
Age	Age at screening (in years)	Numeric
agebin	Age Grouped (High ≥ 67 +; Low ≤ 66)	String
Gender	Gender of participant (M = Male; F = Female)	String
DsDur	Years since diagnosis at screening (in years)	Numeric
ScreenSOT	Screening Neurocom SOT composite Score	Numeric
HoehnYahr	Hoehn & Yahr score (with 2.5 option)	Numeric
ScreenmAIMS_MT	Screening Dyskinesia Rating with Mental task (Max 28)	Numeric
ScreenmAIMS_nMT	Screening Dyskinesia Rating without Mental task (Max 28)	Numeric
ScreenUPDRS	Screening UPDRS Part-III Score (Max 108)	Numeric
Screen_Bio60_Ext_Work	Screening Biodex 60 degree extension total work (involved leg)	Numeric
Screen_Bio60_Flex_Work	Screening Biodex 60 degree flexion total work (involved leg)	Numeric
BaseVITD	Screening Vitamin D Levels (ng/ml)	Numeric
Screen_MoCA	Enrollment Montreal Cognitive Assessment (MoCA) Score (Max 30)	Numeric
Screen_JOLO	Enrollment Judgement of Line Orientation (JOLO) Total Score (Max 15)	Numeric
Screen_PDQ39	Enrollment Parkinson's Disease Questionnaire (PDQ39) Score (Max 100)	Numeric
Screen_POMS	Enrollment Profiels of Mood States - Total Mood Disturbance Score	Numeric
Screen_ABC	Enrollment Activities-Specific Balance Confidence Scale (ABC) Score (Max 100)	Numeric
Screen_VF_Veg	Enrollment Verbal Fluency - Vegetables	Numeric
Screen_VF_Anim	Enrollment Verbal Fluency - Animals	Numeric
Screen_Digit_FWD	Enrollment Digit Span Forward Total Number (max 12)	Numeric
Screen_Digit_BWD	Enrollment Digit Span Backward Total Number (max 12)	Numeric
Screen_BNT	Enrollment Boston Naming Test (BNT) ODDS Total Score (max 30)	Numeric
Screen_LNS	Enrollment Letter Number Sequencing (LNS) Total Score (Max 21)	Numeric
Screen_DigitSym	Enrollment Digit Symbol Test Total Correct in 90 seconds (Max 93)	Numeric
Screen_TrailsA	Enrollment Trail Making Test A in seconds	Numeric
Screen_TrailsB	Enrollment Trail Making Test B in seconds	Numeric
Screen_TrailsBA	Enrollment Trail Making Test B - A in seconds	Numeric
Screen_LM_Imm	Enrollment Logical Memory I Immediate Recall (Max 25)	Numeric
Screen_LM_Delay	Enrollment Logical Memory I Delayed Recall (Max 25/30 min delay)	Numeric
LD	Screening Levodopa Equivalance (computed mg)	Numeric
FinalID	Final ID (internal reference number)	Numeric
FinalSOT	Final Neurocom SOT composite Score	Numeric
FinalmAIMS_MT	Final Dyskinesia Rating with Mental task (Max 28)	Numeric
FinalmAIMS_nMT	Final Dyskinesia Rating without Mental task (Max 28)	Numeric
FinalUPDRS	Final UPDRS Part-III Score (Max 108)	Numeric
Final_Bio60_Ext_Work	Final Biodex 60 degree extension total work (involved leg)	Numeric
Final_Bio60_Flex_Work	Final Biodex 60 degree flexion total work (involved leg)	Numeric
FinalVITD	Final Vitamin D Levels (ng/ml)	Numeric
Final_MoCA	Final Montreal Cognitive Assessment (MoCA) Score (Max 30)	Numeric
Final_JOLO	Final Judgement of Line Orientation (JOLO) Total Score (Max 15)	Numeric
Final_PDQ39	Final Parkinson's Disease Questionnaire (PDQ39) Score (Max 100)	Numeric
Final_POMS	Final Profiels of Mood States - Total Mood Disturbance Score	Numeric
Final_ABC	Final Activities-Specific Balance Confidence Scale (ABC) Score (Max 100)	Numeric
Final_VF_Veg	Final Verbal Fluency - Vegetables	Numeric
Final_VF_Anim	Final Verbal Fluency - Animals	Numeric
Final_Digit_FWD	Final Digit Span Forward Total Number (max 12)	Numeric
Final_Digit_BWD	Final Digit Span Backward Total Number (max 12)	Numeric
Final_BNT	Final Boston Naming Test (BNT) ODDS Total Score (max 30)	Numeric
Final_LNS	Final Letter Number Sequencing (LNS) Total Score (Max 21)	Numeric
Final_DigitSym	Final Digit Symbol Test Total Correct in 90 seconds (Max 93)	Numeric
Final_TrailsA	Final Trail Making Test A in seconds	Numeric
Final_TrailsB	Final Trail Making Test B in seconds	Numeric
Final_TrailsBA	Final Trail Making Test B - A in seconds	Numeric
Final_LM_Imm	Final Logical Memory I Immediate Recall (Max 25)	Numeric
Final_LM_Delay	Final Logical Memory I Delayed Recall (Max 25/30 min delay)	Numeric
ScreenAvgTurnDuration	Screening Average Turn Duration (in seconds)	Numeric
FinalAvgTurnDuration	Final Average Turn Duration (in seconds)	Numeric
